# Supplementary material for: A Selective ALDH1A3 Inhibitor Impairs Mesothelioma 3-D Multicellular Spheroid Growth and Neutrophil Recruitment
Source: Int J Mol Sci. 2023 Apr 3;24(7):6689. doi: 10.3390/ijms24076689 (PMC10094992; doi:10.3390/ijms24076689)
Supplement: Supplementary file 1 [file ijms-24-06689-s001.zip]

Archive with 1 entries (1 files):
- ijms-2317294-supplementary.pdf
